# Supplementary material for: Various Analytical Techniques Reveal the Presence of Damaged Organic Remains in a Neolithic Adhesive Collected During Archeological Excavations in Cantagrilli (Florence Area, Italy)
Source: Molecules. 2026 Jan 13;31(2):274. doi: 10.3390/molecules31020274 (PMC12844484; doi:10.3390/molecules31020274)
Supplement: Supplementary file 1 [file molecules-31-00274-s001.zip]

Archive with 1 entries (1 files):
- molecules-4038860-supplementary.pdf
